# Supplementary material for: SNP rs9364554 Modulates Androgen Receptor Binding and Drug Response in Prostate Cancer
Source: Biomolecules. 2025 Jan 4;15(1):64. doi: 10.3390/biom15010064 (PMC11763896; doi:10.3390/biom15010064)
Supplement: Supplementary file 1 [file biomolecules-15-00064-s001.zip]

Archive with 1 entries (1 files):
- biomolecules-3359070-supplementary.pdf
